# Supplementary material for: COVID-19 Vaccination and Transient Increase in CD4/CD8 Cell Counts in People with HIV: Evidence from China
Source: Vaccines (Basel). 2024 Dec 3;12(12):1365. doi: 10.3390/vaccines12121365 (PMC11680300; doi:10.3390/vaccines12121365)
Supplement: Supplementary file 1 [file vaccines-12-01365-s001.zip]

Archive with 1 entries (1 files):
- vaccines-3290544-supplementary.pdf
